# Supplementary material for: EASIX Is an Accurate and Easily Available Prognostic Score in Critically Ill Patients with Advanced Liver Disease
Source: J Clin Med. 2023 Mar 28;12(7):2553. doi: 10.3390/jcm12072553 (PMC10094870; doi:10.3390/jcm12072553)
Supplement: Supplementary file 1 [file jcm-12-02553-s001.zip]

Archive with 1 entries (1 files):
- jcm-2264966-supplementary.pdf
